# Supplementary material for: False Positive Results in SARS-CoV-2 Serological Tests for Samples From Patients With Chronic Inflammatory Diseases
Source: Front Immunol. 2021 May 3;12:666114. doi: 10.3389/fimmu.2021.666114 (PMC8126683; doi:10.3389/fimmu.2021.666114)
Supplement: Supplementary file 1 [file Table_1.xlsx]

## Sheet: Sheet1
Supplementary Table 1. Overview of the results in all samples from all tests
Diagnosis		IgA_RF	IgG_RF	IgM_RF	CCP2	ADA	A	B	C		D		E		F		G		H		I		J		K		L		M		N		O		P		Q		R		S		Sci Life
							IgG	IgG	IgM	IgG	IgM	IgG	IgM	IgG	IgM	IgG	IgM	IgG	IgM	IgG	IgM	IgG	IgM	IgG	IgM	IgG	IgM	IgG	IgM	IgG	IgM	IgG	IgM	IgG	IgM	IgG	IgM	IgG	total Ig		IgM	IgG	IgG
Multiple sclerosis	MS1	n/a	n/a	n/a	n/a	neg	n/a	neg	neg	neg	neg	neg	neg	neg	neg	neg	neg	neg	neg	neg	neg	neg	neg	neg	neg	neg	neg	neg	neg	neg	neg	neg	neg	neg	neg	neg	neg	neg	neg		neg	neg	neg
	MS2	n/a	n/a	n/a	n/a	pos*	neg	neg	n/a	n/a	neg	neg	neg	neg	neg	neg	neg	neg	neg	neg	neg	neg	neg	neg	neg	neg	neg	neg	neg	neg	neg	neg	neg	neg	neg	neg	neg	neg	neg		neg	neg	neg
	MS3	n/a	n/a	n/a	n/a	pos*	neg	neg	n/a	n/a	neg	neg	neg	neg	neg	neg	neg	neg	neg	neg	neg	neg	neg	neg	neg	neg	neg	neg	neg	neg	neg	neg	neg	neg	neg	neg	neg	neg	neg		neg	neg	neg
	MS4	n/a	n/a	n/a	n/a	pos*	n/a	neg	n/a	n/a	neg	neg	neg	neg	neg	neg	neg	neg	neg	neg	neg	neg	neg	neg	neg	neg	neg	neg	neg	neg	neg	neg	neg	neg	neg	neg	neg	neg	neg		neg	neg	neg
	MS5	n/a	n/a	n/a	n/a	neg	neg	neg	n/a	n/a	neg	neg	neg	neg	neg	neg	neg	neg	neg	neg	neg	neg	neg	neg	neg	neg	neg	neg	neg	neg	neg	neg	neg	neg	neg	neg	neg	neg	neg		neg	neg	neg
	MS6	n/a	n/a	n/a	n/a	neg	neg	neg	n/a	n/a	neg	neg	neg	neg	neg	neg	neg	neg	neg	neg	neg	neg	neg	neg	neg	neg	neg	neg	neg	neg	neg	neg	neg	neg	neg	neg	neg	neg	neg		neg	neg	neg
	MS7	n/a	n/a	n/a	n/a	neg	n/a	neg	neg	neg	neg	neg	neg	neg	neg	neg	neg	neg	neg	neg	neg	neg	neg	neg	neg	neg	neg	neg	neg	neg	neg	neg	neg	neg	neg	neg	neg	neg	neg		neg	neg	neg
	MS8	n/a	n/a	n/a	n/a	neg	neg	neg	neg	neg	neg	neg	neg	neg	neg	neg	neg	neg	neg	neg	neg	neg	neg	neg	neg	neg	neg	neg	neg	neg	neg	neg	neg	neg	neg	neg	neg	neg	neg		neg	neg	neg
	MS9	n/a	n/a	n/a	n/a	neg	neg	neg	neg	neg	neg	neg	neg	neg	neg	neg	neg	neg	neg	neg	neg	neg	neg	neg	neg	neg	neg	neg	neg	neg	neg	neg	neg	neg	neg	neg	neg	neg	neg		neg	neg	neg
	MS10	n/a	n/a	n/a	n/a	neg	n/a	neg	neg	neg	neg	neg	neg	neg	neg	neg	neg	neg	neg	neg	neg	neg	neg	neg	neg	neg	neg	neg	neg	neg	neg	neg	neg	neg	neg	neg	neg	neg	neg		neg	neg	neg
Rheumatoid Arthritis	RA1	120.939	68.6837	733.088	135.936	n/a	neg	neg	pos	neg	pos	neg	pos	neg	pos	neg	neg	neg	neg	neg	neg	neg	neg	neg	neg	neg	neg	neg	neg	neg	pos	neg	pos	neg	neg	neg	pos	neg	neg		neg	neg	neg
	RA2	45.6402	31.221	512.412	837.677	n/a	neg	neg	pos	neg	pos	neg	neg	neg	neg	neg	neg	neg	neg	neg	neg	neg	neg	neg	neg	neg	neg	neg	pos	pos	pos	neg	pos	neg	neg	neg	pos	neg	neg		neg	neg	neg
	RA3	83.908	55.8361	375.402	953.433	n/a	neg	neg	neg	pos	pos	neg	neg	neg	neg	neg	neg	neg	neg	neg	neg	neg	neg	neg	neg	neg	neg	pos	neg	neg	neg	pos	pos	neg	neg	neg	neg	neg	neg		neg	neg	neg
	RA4	68.7956	62.9453	601.21	621	n/a	neg	neg	pos	pos	pos	neg	neg	neg	pos	neg	neg	neg	neg	neg	neg	neg	neg	neg	neg	neg	neg	neg	neg	neg	pos	neg	pos	neg	neg	neg	pos	neg	neg		neg	neg	neg
	RA5	117.066	113.838	489.362	142.28	n/a	neg	neg	pos	neg	pos	neg	pos	neg	pos	neg	neg	neg	neg	neg	neg	neg	neg	neg	neg	neg	neg	neg	neg	neg	neg	neg	pos	neg	neg	neg	pos	neg	neg		neg	neg	neg
	RA6	145.14	166.837	456.855	1695.26	n/a	neg	neg	pos	pos	pos	neg	neg	neg	neg	neg	neg	neg	neg	neg	neg	neg	neg	neg	neg	neg	neg	neg	neg	neg	neg	neg	pos	neg	neg	neg	pos	neg	neg		neg	neg	neg
	RA7	55.5584	45.0538	464.557	176.117	n/a	neg	neg	pos	pos	pos	neg	neg	neg	pos	neg	neg	neg	neg	neg	neg	neg	neg	neg	neg	neg	neg	neg	neg	neg	neg	neg	pos	neg	neg	neg	pos	neg	neg		neg	neg	neg
	RA8	48.911	39.3684	447.852	527.27	n/a	neg	neg	pos	neg	pos	neg	neg	neg	pos	neg	neg	neg	neg	neg	neg	neg	neg	neg	neg	neg	neg	neg	neg	neg	neg	neg	pos	neg	neg	neg	pos	neg	neg		neg	neg	neg
	RA9	292.722	45.2818	391.342	1638.98	n/a	neg	neg	pos	neg	pos	pos	neg	neg	pos	neg	neg	neg	neg	neg	neg	neg	neg	neg	neg	neg	neg	neg	neg	neg	neg	neg	pos	neg	neg	neg	pos	neg	neg		neg	neg	neg
	RA10	49.9091	59.3889	536.626	612.286	n/a	neg	neg	pos	neg	pos	neg	pos	neg	pos	neg	neg	neg	neg	neg	neg	neg	neg	neg	neg	neg	neg	neg	neg	neg	neg	neg	pos	neg	neg	neg	pos	neg	neg		neg	neg	neg
	RA11	113.495	42.7408	423.068	46.007	n/a	n/a	neg	pos	neg	pos	neg	neg	neg	pos	neg	neg	neg	neg	neg	neg	neg	neg	neg	neg	neg	neg	neg	neg	neg	neg	neg	pos	neg	neg	neg	pos	neg	neg		neg	neg	neg
	RA12	241.604	58.9684	495.83	3200	n/a	n/a	n/a	pos	neg	pos	neg	neg	neg	neg	neg	neg	neg	neg	neg	neg	neg	neg	neg	neg	neg	neg	neg	neg	neg	pos	neg	pos	neg	neg	neg	pos	neg	neg		neg	neg	neg
	RA13	80.0499	72.3452	455.824	474	n/a	n/a	n/a	pos	neg	pos	neg	neg	neg	pos	neg	neg	neg	neg	neg	neg	neg	neg	neg	neg	neg	neg	neg	neg	neg	pos	neg	pos	neg	neg	neg	pos	neg	neg		neg	neg	neg
	RA14	27.2491	26.6206	502.495	449.73	n/a	n/a	n/a	pos	neg	pos	neg	neg	neg	pos	neg	neg	neg	neg	neg	neg	neg	neg	neg	neg	neg	neg	neg	neg	neg	neg	neg	pos	neg	neg	neg	pos	neg	neg		neg	neg	neg
	RA15	53.8975	56.888	463.508	722.15	n/a	n/a	n/a	pos	neg	pos	neg	neg	neg	pos	neg	neg	neg	neg	neg	neg	neg	neg	neg	neg	neg	neg	neg	neg	neg	pos	neg	pos	neg	neg	neg	pos	neg	neg		neg	neg	neg
	RA16	68.0215	75.3284	407.372	1320.34	n/a	n/a	n/a	pos	pos	pos	neg	neg	neg	pos	neg	neg	neg	neg	neg	neg	neg	neg	neg	neg	neg	neg	neg	neg	neg	neg	neg	pos	neg	neg	neg	pos	neg	neg		neg	neg	neg
	RA17	57.4198	16.0858	463.509	2721.01	n/a	n/a	n/a	pos	pos	pos	pos	pos	neg	pos	neg	neg	neg	neg	neg	neg	neg	neg	neg	neg	neg	neg	neg	pos	pos	neg	neg	pos	neg	neg	neg	pos	neg	neg		neg	neg	neg
	RA18	41.2565	49.2975	402.545	1390.08	n/a	n/a	n/a	pos	pos	pos	neg	neg	neg	pos	neg	neg	neg	neg	neg	neg	neg	neg	neg	neg	neg	neg	neg	pos	pos	neg	neg	pos	neg	neg	neg	pos	neg	neg		neg	neg	neg
	RA19	150.81	32.5437	767.508	3200	n/a	n/a	n/a	pos	pos	pos	neg	pos	neg	pos	neg	neg	neg	neg	neg	neg	neg	neg	neg	neg	neg	neg	neg	pos	neg	neg	neg	pos	neg	pos	pos	pos	neg	neg		neg	neg	neg
	RA20	439.717	52.5651	511.811	2695.27	n/a	n/a	n/a	pos	neg	neg	neg	neg	neg	pos	neg	neg	neg	neg	neg	neg	neg	neg	neg	neg	neg	neg	neg	neg	neg	neg	neg	pos	neg	neg	neg	pos	neg	neg		neg	neg	neg
	RA21	6.37325	3.7853	0.651298	0	n/a	n/a	n/a	neg	neg	neg	neg	neg	neg	neg	neg	neg	neg	neg	neg	neg	neg	neg	neg	neg	neg	neg	neg	neg	neg	neg	neg	neg	neg	neg	neg	neg	neg	neg		neg	neg	neg
	RA22	5.39893	2.00126	0.834117	2.7	n/a	n/a	n/a	neg	neg	pos	neg	neg	neg	pos	neg	neg	neg	neg	neg	neg	neg	neg	neg	neg	neg	neg	neg	neg	neg	neg	neg	pos	neg	neg	neg	neg	neg	neg		neg	neg	neg
	RA23	4.03108	6.75923	1.3839	0	n/a	n/a	n/a	neg	neg	neg	neg	neg	neg	neg	neg	neg	neg	neg	neg	neg	neg	neg	neg	neg	neg	neg	neg	neg	neg	pos	neg	neg	neg	neg	neg	neg	neg	neg		neg	neg	neg
	RA24	2.55318	2.09782	1.46206	0	n/a	n/a	n/a	neg	neg	neg	neg	neg	neg	neg	neg	neg	neg	neg	neg	neg	neg	neg	neg	neg	neg	neg	neg	neg	neg	neg	neg	neg	neg	neg	neg	neg	neg	neg		neg	neg	neg
	RA25	4.55582	2.89597	0.823533	3.51	n/a	n/a	n/a	neg	neg	neg	neg	neg	neg	neg	neg	neg	neg	neg	neg	neg	neg	neg	neg	neg	neg	neg	neg	pos	pos	neg	neg	neg	neg	neg	neg	neg	neg	neg		neg	neg	neg
	RA26	9.99647	3.81553	0.863945	0	n/a	n/a	n/a	neg	neg	neg	neg	neg	neg	neg	neg	neg	neg	neg	neg	neg	neg	neg	neg	neg	neg	neg	neg	pos	pos	neg	neg	neg	neg	neg	neg	neg	neg	neg		neg	neg	neg
	RA27	6.35061	2.79372	2.80803	0	n/a	n/a	n/a	neg	neg	neg	neg	neg	neg	neg	neg	neg	neg	neg	neg	neg	neg	neg	neg	neg	neg	neg	neg	neg	neg	neg	neg	neg	neg	neg	neg	neg	neg	neg		neg	neg	neg
	RA28	4.34985	2.51159	1.42239	0	n/a	n/a	n/a	neg	neg	neg	neg	neg	neg	neg	neg	neg	neg	neg	neg	neg	neg	neg	neg	neg	neg	neg	neg	neg	neg	neg	neg	neg	neg	neg	neg	neg	neg	neg		neg	neg	neg
	RA29	3.83061	2.55385	0.695634	2.29	n/a	n/a	n/a	neg	neg	neg	neg	neg	neg	neg	neg	neg	neg	neg	neg	neg	neg	neg	neg	neg	neg	neg	neg	neg	neg	neg	neg	neg	neg	neg	neg	neg	neg	neg		neg	neg	neg
	RA30	1.9559	2.40184	2.2766	0	n/a	n/a	n/a	neg	neg	neg	neg	neg	neg	neg	neg	neg	neg	neg	neg	neg	neg	neg	neg	neg	neg	neg	neg	neg	neg	neg	neg	neg	neg	neg	neg	neg	neg	neg		neg	neg	neg
	RA31	3.93375	2.29832	0.913979	0	n/a	n/a	n/a	neg	neg	neg	neg	neg	neg	neg	neg	neg	neg	neg	neg	neg	neg	neg	neg	neg	neg	neg	neg	neg	neg	neg	neg	neg	neg	neg	neg	neg	neg	neg		neg	neg	neg
	RA32	10.8497	4.05066	3.81287	3.62	n/a	n/a	n/a	neg	neg	neg	neg	neg	neg	neg	neg	neg	neg	neg	neg	neg	neg	neg	neg	neg	neg	neg	neg	neg	neg	neg	neg	neg	neg	neg	neg	neg	neg	neg		neg	neg	neg
	RA33	6.0834	10.6355	0.401126	2.77	n/a	n/a	n/a	neg	neg	neg	neg	neg	neg	neg	neg	neg	neg	neg	neg	neg	neg	neg	neg	neg	neg	neg	neg	neg	neg	neg	neg	neg	neg	neg	neg	neg	neg	neg		neg	neg	neg
	RA34	3.60442	7.97724	1.15734	4.27	n/a	n/a	n/a	neg	neg	neg	neg	neg	neg	neg	neg	neg	neg	neg	neg	neg	neg	neg	neg	neg	neg	neg	neg	neg	neg	neg	neg	neg	neg	neg	neg	neg	neg	neg		neg	neg	neg
	RA35	4.13419	13.7831	3.53817	120.842	n/a	n/a	n/a	neg	neg	neg	neg	neg	neg	neg	neg	neg	neg	neg	neg	neg	neg	neg	neg	neg	neg	neg	neg	neg	neg	neg	neg	neg	neg	neg	neg	neg	neg	neg		neg	neg	neg
	RA36	0.898262	3.66387	2.28227	101.327	n/a	n/a	n/a	neg	neg	neg	neg	neg	neg	neg	neg	neg	neg	neg	neg	neg	neg	neg	neg	neg	neg	neg	neg	neg	neg	neg	neg	neg	neg	neg	neg	neg	neg	neg		neg	neg	neg
	RA37	9.70312	14.8253	1.75332	136	n/a	n/a	n/a	neg	neg	neg	neg	neg	neg	neg	neg	neg	neg	neg	neg	neg	neg	neg	neg	neg	neg	neg	neg	neg	neg	neg	neg	neg	neg	neg	neg	neg	neg	neg		neg	neg	neg
	RA38	4.22842	9.82065	3.2628	133.77	n/a	n/a	n/a	neg	neg	neg	neg	neg	neg	neg	neg	neg	neg	neg	neg	neg	neg	neg	neg	neg	neg	neg	neg	neg	neg	neg	neg	neg	neg	neg	neg	neg	neg	neg		neg	neg	neg
	RA39	15.4945	13.46	4.084	115.13	n/a	n/a	n/a	neg	neg	neg	neg	neg	neg	neg	neg	neg	neg	neg	neg	neg	neg	neg	neg	neg	neg	neg	neg	neg	neg	neg	neg	neg	neg	neg	neg	neg	neg	neg		neg	neg	neg
	RA40	4.88205	14.8044	2.79566	110.24	n/a	n/a	n/a	neg	neg	neg	neg	neg	neg	neg	neg	neg	neg	neg	neg	neg	neg	neg	neg	neg	neg	neg	neg	neg	neg	neg	neg	neg	neg	neg	neg	neg	neg	neg		neg	neg	neg
Rheumatoid Arthritis treated with IFX	IFX1	n/a	n/a	pos	pos	pos**	neg	bordeline	neg	neg	neg	neg	pos	neg	neg	neg	neg	neg	neg	neg	neg	neg	neg	neg	n/a	n/a	neg	neg	neg	neg	neg	neg	n/a	n/a	n/a	n/a	neg	neg	neg		n/a	n/a	n/a
	IFX2	n/a	n/a	pos	pos	neg	neg	bordeline	neg	neg	neg	neg	neg	neg	neg	neg	neg	neg	neg	neg	neg	neg	neg	neg	n/a	n/a	neg	neg	neg	neg	neg	neg	n/a	n/a	n/a	n/a	neg	neg	neg		n/a	n/a	n/a
	IFX3	n/a	n/a	neg	neg	neg	n/a	n/a	n/a	n/a	neg	neg	neg	neg	neg	neg	neg	neg	neg	neg	neg	neg	neg	neg	neg	neg	neg	neg	neg	neg	neg	neg	neg	neg	neg	neg	neg	neg	neg		neg	neg	neg
	IFX4	n/a	n/a	pos	pos	n/a	n/a	n/a	n/a	n/a	neg	neg	neg	neg	neg	neg	neg	neg	neg	neg	pos	neg	neg	neg	neg	neg	neg	neg	neg	neg	neg	neg	pos	neg	pos	pos	neg	neg	neg		neg	neg	neg
	IFX5	n/a	n/a	pos	pos	n/a	n/a	n/a	n/a	n/a	neg	neg	neg	neg	pos	neg	neg	neg	neg	neg	pos	neg	neg	neg	neg	neg	neg	neg	neg	neg	pos	neg	pos	neg	pos	pos	neg	neg	neg		neg	neg	neg
	IFX6	n/a	n/a	neg	pos	neg	n/a	n/a	n/a	n/a	neg	neg	neg	neg	neg	neg	neg	neg	neg	neg	pos	neg	neg	neg	neg	neg	neg	neg	neg	neg	neg	neg	pos	neg	pos	pos	neg	neg	neg		neg	neg	neg
	IFX7	n/a	n/a	neg	pos	neg	n/a	n/a	n/a	n/a	pos	neg	neg	neg	neg	neg	neg	neg	neg	neg	neg	neg	neg	neg	neg	neg	neg	neg	neg	neg	neg	neg	neg	neg	neg	neg	neg	neg	neg		neg	neg	neg
	IFX8	n/a	n/a	pos	neg	neg	n/a	n/a	n/a	n/a	neg	neg	neg	neg	neg	neg	neg	neg	neg	neg	neg	neg	neg	neg	neg	neg	neg	neg	neg	neg	pos	neg	pos	neg	neg	neg	neg	neg	neg		neg	neg	neg
Systemic lupus erythematosus	SLE1	0	565.55	3.37876	n/a	pos***	neg	n/a	neg	neg	pos	pos	neg	neg	neg	neg	neg	neg	neg	neg	neg	neg	neg	neg	neg	neg	neg	neg	neg	neg	pos	neg	pos	pos	neg	neg	neg	neg	neg		neg	neg	neg
	SLE2	551.158	9.90423	4.2796	n/a	neg	n/a	n/a	neg	neg	neg	neg	neg	neg	neg	neg	neg	neg	neg	neg	neg	neg	neg	neg	neg	neg	neg	neg	neg	neg	neg	neg	neg	neg	neg	neg	neg	neg	neg		neg	neg	neg
	SLE3	12.5453	6.56599	0.498442	n/a	pos***	neg	n/a	neg	neg	pos	neg	neg	neg	neg	neg	neg	neg	neg	neg	neg	neg	neg	neg	neg	neg	neg	neg	neg	neg	neg	neg	pos	neg	pos	pos	neg	neg	neg		neg	neg	neg
	SLE4	8.49311	10.7483	2.11384	n/a	neg	n/a	n/a	neg	neg	neg	neg	neg	neg	neg	neg	neg	neg	neg	neg	neg	neg	neg	neg	neg	neg	neg	neg	neg	neg	neg	neg	pos	pos	neg	neg	neg	neg	neg		neg	neg	neg
	SLE5	4.78712	1.22202	0.837338	n/a	pos***	neg	n/a	neg	neg	pos	neg	neg	neg	neg	neg	neg	neg	neg	neg	neg	neg	neg	neg	neg	neg	neg	neg	neg	neg	neg	neg	pos	neg	neg	neg	neg	neg	neg		neg	neg	neg
	SLE6	84.0528	6.15798	4.45595	n/a	neg	n/a	n/a	neg	neg	neg	neg	neg	neg	neg	neg	neg	neg	neg	neg	neg	neg	neg	neg	neg	neg	neg	pos	neg	neg	pos	neg	neg	neg	pos	pos	neg	neg	neg		neg	neg	neg
	SLE7	25.5727	2.35492	1.22061	n/a	neg	n/a	n/a	neg	neg	neg	neg	neg	neg	neg	neg	neg	neg	neg	neg	neg	neg	neg	neg	neg	neg	neg	neg	neg	neg	neg	neg	neg	neg	neg	neg	neg	neg	neg		neg	neg	neg
	SLE8	2.34113	3.82018	0.715524	n/a	neg	pos	n/a	neg	neg	pos	pos	neg	neg	neg	neg	neg	neg	neg	neg	neg	neg	neg	neg	neg	neg	neg	neg	neg	neg	neg	neg	neg	neg	pos	pos	neg	neg	neg		neg	neg	neg
	SLE9	3.46033	6.80927	1.06297	n/a	pos***	n/a	n/a	pos	neg	neg	neg	neg	neg	neg	neg	neg	neg	neg	neg	neg	neg	neg	neg	neg	neg	neg	neg	neg	neg	pos	neg	neg	neg	neg	neg	neg	neg	neg		neg	neg	neg
	SLE10	2.73386	2.12911	0.256766	n/a	pos***	n/a	n/a	neg	neg	neg	neg	neg	neg	neg	neg	neg	neg	neg	neg	neg	neg	neg	neg	neg	neg	neg	neg	neg	neg	neg	neg	pos	pos	pos	pos	neg	neg	neg		neg	neg	neg
		ADA, anti-drug antibodies			SARS-CoV-2 test result:
		CCP, cyclic citrullinated protein
		RF, Rheumatoid factor			pos
		RF positive			medium
		CCP2 positive			weak
		*anti-interferon antibodies			negative
		**anti-infliximab antibodies
		*** anti-rituximab antibodies
		Elisa
		SLE2, 3, 6 and 8 are anti-dsDNA positive
